# Supplementary material for: DNA 5mC and RNA m6A Collaborate to Upregulate Phosphoenolpyruvate Carboxykinase 2 for Kupffer Cell Activation
Source: Int J Mol Sci. 2024 Sep 13;25(18):9894. doi: 10.3390/ijms25189894 (PMC11432282; doi:10.3390/ijms25189894)
Supplement: Supplementary file 1 [file ijms-25-09894-s001.zip]

Archive with 1 entries (1 files):
- ijms-3143075-supplementary.pdf
